# Supplementary material for: Pleural Photodynamic Therapy and Surgery in Lung Cancer and Thymoma Patients with Pleural Spread
Source: PLoS One. 2015 Jul 20;10(7):e0133230. doi: 10.1371/journal.pone.0133230 (PMC4507875; doi:10.1371/journal.pone.0133230)
Supplement: S1 Dataset — (XLSX) [file pone.0133230.s001.xlsx]

## Sheet: Sheet1
age	sex	Chart No	Disease	Op date	Procedure	PDT dose	PDT time	outcome	mortality	Time (month)	failure pattern
51	f	4519689	lung ca with pleural seeding	94.06.01	lobectomy	30 J/cm2 X 7	1	recurrence at 960401, 2010-8-25 last opd	1	62
57	f	3396750	lung cancer with malignant PE, s/p CT	2006 0327	LLL lobectomy, PDT	30 J/cm2 X 7	1	still alive	0	84
33	F	3951725	thymic cancer with pleural seeding s/p	20071024	Parietal pleurectomy and RML wedge resection + Pleural tumor excision + Photodynamic therapy over right pleural cavity		1	alive	0	66
34	F	4556119	lung ca with pleural seeding	2006 0831	LUL lobectomy, PDT			pelvic mets on 960601, still alive	0	80
57	F	5015098	Lung cancer with pleural seeding , s/p CT	2006 12	lobectomy	30 J/cm2 X 7	1	20070724 expired	1	8
34	M	5083749	Lung ca with pleural seeding s/p C/T	2007 0312	Lobectomy , pleural PDT	30 J/cm2 X 7		2011-3-29 expired due to pneumonia	1	48
48	F	4068763	Lung ca with pleural seeding s/p CCRT tardet therapy	2007 0725	LLL wedge resection , pleural PDT	30 J/cm2 X 7		2009-6-21 expired	1	23
53	F	5193809	RML, RLL, lung ca, pleural seeding s/p VATS, C/T	2007 0804	Bilobectomy, Intrapleural PDT	30 J/cm2 X 7		20100201 last opd	1	30
48	F	5168335	LUL lung ca, pleural seeding s/p VATS, C/T	2007 0815	LUL lobectomy, Intrapleural PDT	30 J/cm2 X 7		2012/11/29 expired	1	63
57	m	4459124	Thymic ca s/p Pleural seedimg	2007 1114	Thymic ca s/p Pleural seedimg	30 J/cm2 X 7		2010-7-14 last opd	1	32
67	m	428250	RUL lung ca, pleural seeding s/p VATS, C/T	2009 0429	LUL lobectomy, Intrapleural PDT with photodosimetry	60J/cm2 X7		2011-8-15 last opd still alive	0	28
63	m	5475512	thymic cancer with pleural seeding s/p	2009 1120	LUL lobectomy, Intrapleural PDT with photodosimetry	60J/cm2 X7		still alive	0	41
70	m	3718913	LUL lung ca, pleural seeding s/p VATS, C/T	2010 1022	LUL lobectomy, Intrapleural PDT with photodosimetry	60J/cm2 X7		still alive	0	30
53	M	5638047	Thymoma with pleural seeding	20101103	Thymothymectomy , Intrapleural PDT	60J/cm2 X7		still alive	0	29
42	M	5648895	Thymic ca s/p Pleural seedimg	20110427	Thymothymectomy , Intrapleural PDT (Adjuvant CCRT and C/T)	60J/cm2 X7		still alive	0	24
73	M	5627259	Thymic ca s/p Pleural seedimg	2011 0518	Thymothymectomy , Intrapleural PDT	60J/cm2 X7		still alive	0	23
66	F	2877314	Thymoma with pleural seeding	#VALUE!	Thymothymectomy , Intrapleural PDT	60J/cm2 X7		still alive	0	7
46	F	5877643	Thymoma s/p OP and R/T with pleural seeding s/p , C/T	20130104	Thymothymectomy , Intrapleural PDT	30R/TJ/cm2 X7		still alive	0	3
								Statusn (2007 0731)
			thymoma or thymic ca= 8
			lung cancer= 10
