# Supplementary material for: Pleural Photodynamic Therapy and Surgery in Lung Cancer and Thymoma Patients with Pleural Spread
Source: PLoS One. 2015 Jul 20;10(7):e0133230. doi: 10.1371/journal.pone.0133230 (PMC4507875; doi:10.1371/journal.pone.0133230)
Supplement: S2 Dataset — (XLSX) [file pone.0133230.s002.xlsx]

## Sheet: 工作表1
性別	診斷年齡	原發部位中文說明	側性	組織類型中文說明	cTNM	cStage	Specimen	Sample	First CEA	First CA 19-9	First CA 15-3	Last CEA	Last CA 19-9	Last CA 15-3	Diagnostic Date	Expired	Expired Date	Mortality	Months
2:女	080	Middle lobe, lung	1:右側	Adenocarcinoma	T4N0M1a	IV	O	Pleural effusion	1.45	8.15	13.1				2008-02-18	O	2010/2/x	1	25
1:男	035	Middle lobe, lung	1:右側	Adenocarcinoma	T4N1M1a	IV	O	Pleural effusion	16.3	33.66					2010/7/x	O	2010/12/x	1	5
2:女	059	Lower lobe, lung	2:左側	Adenocarcinoma	T2aN0M1a	IV	O	Lung	0	22.75	17.7				2007-08-01	O	2008-09-22	1	14
2:女	065	Lower lobe, lung	1:右側	Adenocarcinoma	T4N0M1a	IV	O	Lung	4.5	5.98	5.7	3.65	11.36	9.89	2007-12-10			0	65
1:男	062	Upper lobe, lung	2:左側	Adenocarcinoma	T4N2M1a	IV	O	Bronchus	3.53	7.91	53.18				2011-12-10			0	17
2:女	068	Upper lobe, lung	2:左側	Adenocarcinoma	T1aN2M1a	IV	O	Pleural effusion	12.22						2009-12-07	O	2010/2/x	1	15
1:男	090	Lower lobe, lung	2:左側	Adenocarcinoma	T3N0M1a	IV	O	Sputum, pleural effusion	17.17	22.52					2011-07-11			0	22
1:男	061	Upper lobe, lung	1:右側	Adenocarcinoma	T2aN0M1a	IV	O	Pleural tumor							2009-10-08	O	2010/8/x	1	11
1:男	067	Lower lobe, lung	2:左側	Adenocarcinoma	T4N0M1a	IV	O	Pleural effusion	13.1	892.8	26.8				2010-05-24	O	2010/7/x	1	3
2:女	083	Lower lobe, lung	1:右側	Adenocarcinoma	T4N0M1a	IV	O	Pleural effusion	8.01						2009-09-25	O	2011/2/x	1	18
2:女	048	Lower lobe, lung	1:右側	Adenocarcinoma	T4N2M1a	IV	O	Lung	3.67	14.51	13.41	55.08	53.77	24.17	2010-11-04			0	30
2:女	061	Upper lobe, lung	2:左側	Adenocarcinoma	T2bN2M1a	IV	O	Pleural effusion	560.3						2008-09-22	O	2008-11-03	1	2
1:男	056	Lower lobe, lung	1:右側	Adenocarcinoma	T2aN2M1a	IV	O	Pleural effusion	9.59						2010-10-25	O	2011-07-07	1	9
1:男	060	Lower lobe, lung	1:右側	Adenocarcinoma	T4N1M1a	IV	O	Pleural effusion	3.93	6.79					2010-05-29			0	35
1:男	076	Lower lobe, lung	1:右側	Adenocarcinoma	T3N2M1a	IV	O	Pleural effusion	13.66						2007-08-23			0	69
2:女	058	Lower lobe, lung	1:右側	Adenocarcinoma	T4N0M1a	IV	O	Bronchus	34.92						2008-08-16			0	57
1:男	073	Upper lobe, lung	1:右側	Adenocarcinoma	T4N3M1a	IV	O	Neck lymph node	466.1						2007-03-06	O	2007-03-27	1	1
1:男	081	Lung, NOS	9:成對器官側位不詳 中線	Adenocarcinoma	T4N3M1a	IV	O	Sputum	66.57	34.9	139.8				2011-07-28	O	2011-08-08	1	1
1:男	065	Upper lobe, lung	1:右側	Adenocarcinoma	T4N3M1a	IV	O	Pleural effusion, pericardial effusion	1.93						2008-10-27			0	55
1:男	079	Upper lobe, lung	2:左側	Adenocarcinoma	T1bN0M1a	IV	O	Pleural effusion	4.45			46.45			2009-03-16	O	2011-11-27	1	33
2:女	085	Lower lobe, lung	1:右側	Adenocarcinoma	T3N2M1a	IV	O	Pleural effusion							2011-03-30	O	2011-04-21	1	1
1:男	077	Upper lobe, lung	2:左側	Adenocarcinoma	T2bN2M1a	IV	O	Lung	5.69	11.53	18.58				2011-06-03			0	23
1:男	076	Upper lobe, lung	1:右側	Adenocarcinoma	T4N3M1a	IV	O	Neck lymph node	3	0.6					2010-04-06			0	37
1:男	076	Upper lobe, lung	2:左側	Adenocarcinoma	T4N2M1a	IV	O	Bronchus	3.94						2010-10-04	O	2011-02-23	1	5
2:女	078	Upper lobe, lung	2:左側	Adenocarcinoma	T3N0M1a	IV	O	Pleural effusion	76.41		11.09				2010-02-26	O	2010-05-29	1	16
1:男	047	Lower lobe, lung	2:左側	Adenocarcinoma	T4N0M1a	IV	O	Pleura, pleural effusion	50.29			133.2			2009-02-04	O	2011-01-28	1	24
2:女	067	Middle lobe, lung	1:右側	Adenocarcinoma	T4N2M1a	IV	O	Pleural effusion	48.58	59.57	25.09				2010-09-18			0	32
1:男	088	Lower lobe, lung	2:左側	Adenocarcinoma	T3N0M1a	IV	O	Pleural effusion	8.86						2008-06-13	O	2008-10-18	1	5
2:女	070	Upper lobe, lung	2:左側	Adenocarcinoma	T3N1M1a	IV	O	Pleural effusion	122.5			456.6			2010-09-01	O	2013-02-08	1	30
2:女	057	Upper lobe, lung	1:右側	Adenocarcinoma	T2aN0M1a	IV	O	Pleural effusion	123.5		63.43				2008-06-30	O	2010-08-05	1	26
2:女	078	Lung, NOS	1:右側	Adenocarcinoma	T4N0M1a	IV	O	Pleural effusion	1.82	1345	11.78				2010-05-27	O	2010-11-30	1	7
2:女	080	Lung, NOS	1:右側	Adenocarcinoma	T1aN2M1a	IV	X		2.67						2009-04-11	O	2009-10-03	1	6
2:女	077	Upper lobe, lung	2:左側	Adenocarcinoma	T4N3M1a	IV	O	Bronchus							2008-06-25	O	2008-07-13	1	1
1:男	092	Lower lobe, lung	1:右側	Adenocarcinoma	T1bN2M1a	IV	O	Pleural effusion	1.71	150.2	45.71				2011-09-05			0	20
1:男	082	Lower lobe, lung	1:右側	Adenocarcinoma	T2N2M1a	IV	X								2011-03-10			0	26
2:女	087	Middle lobe, lung	1:右側	Adenocarcinoma	T2bN2M1a	IV	O	Pleural effusion	11.09			3.99			2011-10-03			0	19
2:女	079	Upper lobe, lung	1:右側	Adenocarcinoma	T4N0M1a	IV	O	Pleural effusion	14.52	14.86	16.07				2011-05-04	O	2011-10-16	1	6
1:男	072	Lower lobe, lung	2:左側	Adenocarcinoma	T2N2M1a	IV	O	Pleura, pleural effusion	12.37	19.44					2009-12-11	O	2010/4/x	1	5
1:男	067	Lower lobe, lung	2:左側	Adenocarcinoma	T4N2M1a	IV	O	Pleural effusion	6.24						2008-08-25	O	2010-06-18	1	22
1:男	053	Lower lobe, lung	2:左側	Adenocarcinoma	T2N0M1a	IV	X		196.5	850		340.5			2010-09-03	O	2012-12-29	1	28
2:女	064	Overlapping lesion of lung	1:右側	Adenocarcinoma	T4N3M1a	IV	O	Neck lymph node, sputum	20.25	25	71.68	27.54	34.24	65.52	2011-03-02	O	2011-04-01	1	1
1:男	055	Lower lobe, lung	1:右側	Adenocarcinoma	T2aN0M1a	IV	O	Pleura, pleural effusion	1.67	4.44		60.54			2011-06-20	O	2012-09-15	1	15
2:女	080	Upper lobe, lung	1:右側	Adenocarcinoma	T2bN0M1a	IV	O	Pleural effusion	416.9						2009-11-24	O	2011-04-02	1	17
2:女	086	Upper lobe, lung	2:左側	Adenocarcinoma	T4N2M1a	IV	O	Pleural effusion							2009-11-04	O	2009-11-21	1	1
1:男	061	Upper lobe, lung	2:左側	Adenocarcinoma	T4N2M1a	IV	O	Pleural effusion	2577						2007-07-09	O	2008-11-27	1	17
2:女	079	Lower lobe, lung	2:左側	Adenocarcinoma	T2bN2M1a	IV	O	Pleural effusion	26.01	12.4	38.2				2007-06-27	O	2009-01-16	1	19
1:男	035	Upper lobe, lung	1:右側	Adenocarcinoma	T2aN3M1a	IV	O	Neck lymph node, pericardial effusion	232.1						2008-04-02	O	2009-03-17	1	12
2:女	077	Middle lobe, lung	1:右側	Adenocarcinoma	T4N2M1a	IV	O	Pleural effusion	44.95		355.3	22.61			2011-08-22			0	21
1:男	068	Upper lobe, lung	2:左側	Adenocarcinoma	T4N3M1a	IV	O	Pleural effusion	15.15	6.04	31.57				2008-10-02	O	2010/6/x	1	21
2:女	080	Lower lobe, lung	2:左側	Adenocarcinoma	T4N3M1a	IV	O	Pleural effusion, bronchus	170.8						2007-05-09	O	2007-10-05	1	5
